# Supplementary material for: Circulating Endocannabinoids in Canine Cutaneous Mast Cell Tumor
Source: Animals (Basel). 2024 Oct 16;14(20):2986. doi: 10.3390/ani14202986 (PMC11503820; doi:10.3390/ani14202986)
Supplement: Supplementary file 1 [file animals-14-02986-s001.zip]

Archive with 1 entries (1 files):
- animals-3242560-supplementary.pdf
